# Supplementary material for: Biopreservation of Wild Edible Mushrooms (Boletus edulis, Cantharellus, and Rozites caperata) with Lactic Acid Bacteria Possessing Antimicrobial Properties
Source: Foods. 2022 Jun 18;11(12):1800. doi: 10.3390/foods11121800 (PMC9223197; doi:10.3390/foods11121800)
Supplement: Supplementary file 1 [file foods-11-01800-s001.zip]

Archive with 1 entries (1 files):
- foods-1755535-supplementary.pdf
